# Supplementary material for: Bat Bites and Rabies PEP in the Croatian Reference Centre for Rabies 1995–2020
Source: Viruses. 2024 May 30;16(6):876. doi: 10.3390/v16060876 (PMC11209127; doi:10.3390/v16060876)
Supplement: Supplementary file 1 [file viruses-16-00876-s001.zip]

Archive with 1 entries (1 files):
- viruses-3014241-supplementary.pdf
